# Supplementary material for: The Efficacy of Defensive Antibacterial Coating (DAC™) Periprosthetic Joint Infection Prevention in the Hip: A Systematic Review
Source: J Clin Med. 2025 Jan 5;14(1):270. doi: 10.3390/jcm14010270 (PMC11722025; doi:10.3390/jcm14010270)
Supplement: Supplementary file 1 [file jcm-14-00270-s001.zip]

Archive with 1 entries (1 files):
- jcm-3383303-Supplementary.pdf
